# Supplementary material for: Niclosamide induces protein ubiquitination and inhibits multiple pro-survival signaling pathways in the human glioblastoma U-87 MG cell line
Source: PLoS One. 2017 Sep 6;12(9):e0184324. doi: 10.1371/journal.pone.0184324 (PMC5587337; doi:10.1371/journal.pone.0184324)
Supplement: S5 Fig — (XLSX) [file pone.0184324.s005.xlsx]

## Sheet: Sheet1
Ubiquitin densitometric data
Nicl:	0.0uM	2.5uM	5.0uM
	24.5	164.5	177.5
	22.5	165.7	165.7
	26.3	165.7	163.5
	25.4	167.3	160.3
Mean	24.675	165.8	166.75
SDT	1.62558	1.14891	7.50178
SEM	0.406394	0.287228	1.87544
PARP densitometric data
Nicl:	0.0uM	2.5uM	5.0uM
	4.9	10	9.5
	6.3	8.8	8.6
	5.8	7.4	7.3
MEAN	5.66667	8.73333	8.46667
SDT	0.70946	1.30128	1.10604
SEM	0.236487	0.43376	0.368681
