# Supplementary material for: Niclosamide induces protein ubiquitination and inhibits multiple pro-survival signaling pathways in the human glioblastoma U-87 MG cell line
Source: PLoS One. 2017 Sep 6;12(9):e0184324. doi: 10.1371/journal.pone.0184324 (PMC5587337; doi:10.1371/journal.pone.0184324)
Supplement: S6 Fig — (XLSX) [file pone.0184324.s006.xlsx]

## Sheet: Sheet1
Nicl:	0uM	1.25uM	2.5uM	5uM	10uM
	149.5	142.661	142.3	127.954	126.4
	135.85	133.211	137.3	149.47	138.2
	135.375	128.539	129.4	125.387	127.3
	138.602	123.532	121.51	131.34	137.5
Mean	139.832	131.986	132.627	133.538	132.35
STD	6.60063	8.1406	9.11784	10.8978	6.36789
SEM	1.65016	2.03515	2.27946	2.72445	1.59197
